# Supplementary material for: Integrin-Linked Kinase (ILK) Plays an Important Role in the Laminin-Dependent Development of Dorsal Root Ganglia during Chicken Embryogenesis
Source: Cells. 2021 Jul 2;10(7):1666. doi: 10.3390/cells10071666 (PMC8304069; doi:10.3390/cells10071666)
Supplement: Supplementary file 1 [file cells-10-01666-s001.zip]

Archive with 1 entries (1 files):
- cells-1257362-supplementary.pptx
